# Supplementary material for: PlanNET: homology-based predicted interactome for multiple planarian transcriptomes
Source: Bioinformatics. 2017 Nov 24;34(6):1016–23. doi: 10.1093/bioinformatics/btx738 (PMC5860622; doi:10.1093/bioinformatics/btx738)
Supplement: Supplementary Data [file btx738_supp.zip]

Archive with 4 entries (3 files):
- btx738-suppl_data/
- btx738-suppl_data/supplementary_materials.pdf
- btx738-suppl_data/supplementary_table_1.pdf
- btx738-suppl_data/supplementary_table_2.pdf
